# Supplementary material for: Anticancer Activity of Ω-6 Fatty Acids through Increased 4-HNE in Breast Cancer Cells
Source: Cancers (Basel). 2021 Dec 20;13(24):6377. doi: 10.3390/cancers13246377 (PMC8699056; doi:10.3390/cancers13246377)
Supplement: Supplementary file 1 [file cancers-13-06377-s001.zip]

Archive with 1 entries (1 files):
- cancers-1481173-supplementary.pdf
